# Supplementary material for: In Vivo and In Vitro Enhanced Tumoricidal Effects of Metformin, Active Vitamin D3, and 5-Fluorouracil Triple Therapy against Colon Cancer by Modulating the PI3K/Akt/PTEN/mTOR Network
Source: Cancers (Basel). 2022 Mar 17;14(6):1538. doi: 10.3390/cancers14061538 (PMC8946120; doi:10.3390/cancers14061538)
Supplement: Supplementary file 1 [file cancers-14-01538-s001.zip]

Archive with 2 entries (2 files):
- cancers-1634943-Figure S3.pdf
- cancers-1634943-Figures S1,S2, Tables S1,S2.pdf
